# Supplementary material for: Pregnant womens’ concerns when invited to a randomized trial: a qualitative case control study
Source: BMC Pregnancy Childbirth. 2015 Sep 4;15:207. doi: 10.1186/s12884-015-0641-x (PMC4560072; doi:10.1186/s12884-015-0641-x)
Supplement: Additional file 1: — Topic list to guide the interview. (ZIP 13 kb) [file 12884_2015_641_MOESM1_ESM.zip]

Archive with 2 entries (2 files):
- 7222683031549698_add1.doc
- 7222683031549698_add2.doc
